# Supplementary material for: Genome-Wide Analysis of Stress-Responsive Genes and Alternative Splice Variants in Arabidopsis Roots under Osmotic Stresses
Source: Int J Mol Sci. 2023 Sep 26;24(19):14580. doi: 10.3390/ijms241914580 (PMC10573044; doi:10.3390/ijms241914580)
Supplement: Supplementary file 1 [file ijms-24-14580-s001.zip]

Archive with 2 entries (2 files):
- ijms-2546419-supplementary data-2023-09-04.pdf
- Table S2-2023-08-24.xlsx
